# Supplementary material for: Atherogenic Index of Plasma in Non-Alcoholic Fatty Liver Disease: Systematic Review and Meta-Analysis
Source: Biomedicines. 2022 Aug 27;10(9):2101. doi: 10.3390/biomedicines10092101 (PMC9495578; doi:10.3390/biomedicines10092101)
Supplement: Supplementary file 1 [file biomedicines-10-02101-s001.zip]

Archive with 2 entries (2 files):
- 2. Supplementary Tables.pdf
- 4. PRISMA_2020_checklist.pdf
